# Supplementary material for: The Adult Congenital Heart Disease Anatomic and Physiological Classification: Associations with Clinical Outcomes in Patients with Atrial Arrhythmias
Source: Diagnostics (Basel). 2022 Feb 11;12(2):466. doi: 10.3390/diagnostics12020466 (PMC8870966; doi:10.3390/diagnostics12020466)
Supplement: Supplementary file 1 [file diagnostics-12-00466-s001.zip]

Archive with 1 entries (1 files):
- diagnostics-1588635-supplementary.pdf
